# Supplementary material for: Genomic Traces of the Fruit Fly Anastrepha obliqua Associated with Its Polyphagous Nature
Source: Insects. 2021 Dec 14;12(12):1116. doi: 10.3390/insects12121116 (PMC8704581; doi:10.3390/insects12121116)
Supplement: Supplementary file 1 [file insects-12-01116-s001.zip › Supplementary Materials.xlsx]

## Sheet: Figure S1
	Figure S1 Distribution of the average pairwise FST values in the 13,566 SNPs obtained with POPOOLATION2.

## Sheet: Figure S2
	Figure S2 Genomic exploration for loci with a high degree of differentiation according to the XtX statistics estimated under the central BAYPASS model. The dashed line represents the significance threshold of 0.1%.

## Sheet: Figure S3
	Figure S3 GO classification of the six contigs with SNPs correlated with the use of the host plant.

## Sheet: Table S1
Table S1. Assembly statistics, such as number of contigs at certain lengths, total assembly length, N50 and L50 lengths, and number of unknown bases per kilobase (# N's per 100 kbp) are reported for A.obliqua.
Assembly statistics	A. obliqua
# contigs (>= 0 bp)	1551039
# contigs (>= 1000 bp)	149
# contigs (>= 5000 bp)	0
# contigs (>= 10000 bp)	0
# contigs (>= 25000 bp)	0
# contigs (>= 50000 bp)	0
Total length (>= 0 bp)	640964441
Total length (>= 1000 bp)	163835
Total length (>= 5000 bp)	0
Total length (>= 10000 bp)	0
Total length (>= 25000 bp)	0
Total length (>= 50000 bp)	0
# contigs*	43175
Largest contig*	1699
Total length*	25487782
GC (%)	36.01
N50	577
N75	534
L50	19332
L75	30802
# N's per 100 kbp	0
*Is computed for contigs that exceed the threshold specified with --min-contig (default is 500 bp).

## Sheet: Table S2
Tabla S2. BAYPASS analysis using the AUX model to detect SNPs associated with use of host plants: Mangifera indica (mango), Spondias purpurea (red mombin) and Averrhoa carambola (carambola) in six populations of the species Anastrepha obliqua located in the north ans south of southwestern
a)	CaN vs RmN			b)	CaN vs MN			c)	RmN vs MN			d)	CaS vs RmS			e)	CaS vs MS			f)	RmS vs MS
	Loci	dB	Anotación		Loci	dB	Anotación		Loci	dB	Anotación		Loci	dB	Anotación		Loci	dB	Anotación		Loci	dB	Anotación
	4219	20.44	n/a		5328	20.72	n/a		9559	23.8	n/a		9784	45.17	n/a		7893	20.2	n/a		4759	52.96	n/a
	4590	21.21	jockey\pol		5649	21.68	n/a		11974	49.95	n/a		12251	52.96	Retroelement polyprotein		7894	35.05	n/a		5382	52.96	n/a
	7670	22.19	n/a		6756	23.35	n/a		12872	22.23	B566_EDAN018907		12827	22.06	n/a		8626	52.96	pol		5383	52.96	n/a
	8367	52.96	n/a		6928	52.96	n/a		12873	22.68			3445	20.34	n/a		9307	26.57	GVQW3		5818	31.53	n/a
	8710	20.86	Lsp1gamma		7408	22.66	n/a		12877	52.96							12122	21.45	n/a		7888	31.26	Pol protein
	9589	21.66	n/a		7663	30	n/a		12879	52.96							12252	52.96	Retroelement polyprotein		8626	52.96	pol
	9849	52.96	LOC108363565		9559	23.8	n/a		12883	21.73											11973	52.96	Endonuclease-reverse transcriptase
	9993	22.12	n/a		9577	23.41	n/a		12884	52.96											12573	27.57	n/a
	11114	49.95	Sry-alpha		10144	52.96	n/a		13131	40.37	MFS										13157	23.39	Putative transporter
	11115	20.81			10565	22.93	n/a		13134	52.96
	12884	52.96	B566_EDAN018907		10904	21.2	n/a		13137	25.03
	12990	22.14	n/a		12325	23.35	Mucin-5AC X1		13138	21.16
	13132	20.48	MFS		12531	21.29	n/a		13140	23.11
	13142	20.51			12872	22.23	B566_EDAN018907		13141	20.42
	13143	49.95			12874	52.96			13367	26.2	YrdC/RibB
	13144	24.8			12875	52.96			13374	52.96
	13145	49.95			12878	30.5			13376	24.36
	13146	21.55			12879	52.96			13395	21.29	n/a
	13147	27.95			12880	52.96			13409	43.92	n/a
	13384	20.9	YrdC/RibB		12881	52.96
					12882	34.9
					12884	52.96
					13280	25.15	n/a
					709	52.96	n/a

## Sheet: Table S3
Table S3. BLAST and GO annotation of 23 contigs that contain SNPs that showed signs of being differentially associated to host plants of A. obliqua analysed.
Contig	Sequence Data	Seq Description	E-value	Percentage similarity (%)	Go IDs
1364940	ACACCATGCTGCTCCAAATTTTTTTAGGATCTTAATGGCAAATAGGCTAATTAGTGAGAAGGACCCAACTATTGCACCTTGATGTAGTGCATAAATAGTGCTGGATAAGCCAAAAGTTTTCATATACAAAAAAGGTCCACAAGTAATGAATGACATATAAGCAGCAGAAAAGAGGCTCTGCAGCAAAGACAGCAGCATAAATTTTGAACTCGATAATAATTTTTTGTAATCTTTCATCATTTTTTTTAGACTAAAAATATCACGGTTCTTTTTTGTTTCTGGTAACAGAAAAAGCAGCAAAGCCCAAGAGATAAAACACAGTATTGCAACGCTTGCGTAATTTCCACGCCACCCAACAATTTCGTTAATGAAACTGCCTAACACTGGTGCAATTGCCAT…	Major facilitator superfamily	3.27E-50	87.14	GO:0016021, GO:0022857, GO:0055085
731921	TAAGTGAATGTGTATATAAAGGCACCTTTGCTGGCAAAACATCAACAGTCTTTAGGTATTGGAGCAAAGTATCTAATCCGAAGCAGTTGTCGAGATGAAGTTCACTATCGTTCTTTTGGCACTCGTTGGCCTGGTAGCCGCCGTCAGCGTTCCTCCCACCAACAAGGTTACAGTCGCCGATCATGATTTCTTGGAGAAGCAGAAGTTCCTCCTTGAAATTGTCTACCGTGTAGAGGATCCATTGATGTTCGAAGAATATATCAAGTTGGGCCAGCAGGCGGTCCATGACAAGGCGCTTTATACCGTAAGCTAAACTCATTTCATCATTTCACTTTTACTTCCATACGGAAAATATATAAAACTTTACAAAATATTCTGCATAATTTTAGCATTACGATA…	Larval serum protein 1 gamma chain	3.39E-25	83.27	-
729838	CACTTAATTCATTATTTTTACATTTCAGATTTTTTAACTCTACGGCTAATTCTTTGACGATATTAACTAGATTTGGTGTGGTTCCAAGTTCGCCCGGTATCTCAGCTTCAAAGTCCCCTTTATTACCTGCCAGTTGTCCGGTTGCTGTAAGTTCATGACCACATTTTTTGCTTCTCCCTGCATGTTACAGTAGAAAATAGTCTTTGTAGCTTCCTTCTTTAGTTCCTCGTCTTCTATGCAGATTATCAGATCCGCTGAAGAAGGAGTTTATTGTTATGTCTCCTATACCAGTAAATGTTGGTAGATATGCTACATTTTTATAAATTCTCTCTATGTTGTGGTTGGAATTGTTGTTGGTGGAACTGCTGTTGTTGGAACTGCTGTTGGGCATCTTTTCTG…	Retrovirus-related Pol polyprotein from transposon opus	7.13E-24	82.2	-
748165	CATGGGCATCGCTCAGGAATTGTTGTATGACGTCAACCATGCTCCAGATTTGCTTAAAATGGTCAAAACTGGTGAGGACTCATGGGTATATATGTAGTTATGACATCGAAACGAAAGTCCAATCATCCTAATGGAAGAGTCCCGGAGAGCCAAGAGTCGATAGCATAAAATCGTCGAACAAGCAAAACATTTGTCGTATTTATGCCTCTCACAAACAAACTAAATATGGTATATAGGTAAAACCGCGAACATATCTTCGATATAAAAATAATAATAATCGAAAGTCGAATGTACGTAGCACACGAAATTTTAAAATTCGCCTTATTTTTTGAACACACCTCGTACACATGTACATATGTAACCCATTCCATGCGTTTAAAAGCACTTATTTTCGAAATT…	Protein GVQW3-like	4.19E-9	79.9	-
1154648	CAAGGGTTGCGCTCGTTGCGGGACTTAACCCAACATCTCACGACACGAGCTGACGACAGCCATGCAGCACCTGTGCGGGAGGTCCGAAGAAAGGTCCATCTCTGAACCGGTCCTCCCCATGCAAGCCCTGGTAAGGTTCTGCGCGTTGCTTCGAATTAAACCACATGCTCCACCGCTTGTGCGGGCCCCCGTCAATTCCTTTGAGTTTCAACCTTGCGGCCGTACTCCCCAGGCGGTGTGCTTAGCGCGTTAGCTTCGACACTGAGTAACTAAGTTTCCCAACATCCAGCACACATCGTTTACAGCGTGGACTACCAGGGTATCTAATCCTGTTTGCTCCCCACGCTTTCGCGCCTCAGCGTCAGTATCGAGCCAGGTTGCCGCCTTCGCCACCGGTGT…	Hypothetical protein B566_EDAN018907	5.29E-17	79.63	-
953775	CTTTAGGTGGGCAGTTATAAATCACGTTCACGAATCAATCATGCATCTGGGATGGGAAAAGACTTTGGATAAGGTTTATGGTTACTATTGGTTCGAAAACATGTCCAAATACGTGCGTAGATTTGTAGAAAATTGTATTACGTGTAAATTACCAAAGCCACCTGTTGGAAAAGTGCAGGCAGAGTTGCATCTTATTCCCAAGATAGATATACCATGGCACACAATACATATTGACATAACTGGTAAAATGAGCGGCAAAAATGACCTGAAAGAATATGTCATCGTCTTAATAGATGCGTACACGAAGTTTGTTGTTTTTCTACCATACGTTAAATATAGATACTGAAAGTTGTATTAAAGCCCTTAAATCGATCGTATCATTATTTGGCGTGCCCACTC…	Retroelement polyprotein	2.05E-63	78.84	GO:0003676, GO:0003964, GO:0008233, GO:0008270, GO:0006278, GO:0006508, GO:0015074
970075	ACACCCTCCATTTCATTGTTGCCGGCGAAGGCTAGCACTTCAACCACAGCACCAACTGCCGCCCACCAACAAAGCAAAATCGGCGCTGGTAAAACATCTCCGGTTGTTAGCGCCATACCATCCCCATTTCCCACACACTTCCAGAAACCGTCAGCAGCCGTGTCTAGTGGTAATGCATCCACTAGCAATATAATTCCAACGGCCAAAGCTGGCTCAGTGCCTACGGGTACAGCAACAATGATATCTAGCTCTTCGATTGCAACCGCAATAAATAAGTCACCACAGCAGAGTGCCAGCCCTGTATCACTTACAAAACTGACTTCGCTTGCACCACCTCCAACATCGCAATTTGGACCAGTTGCCACCGCAGCAACGGCTTCACCCACTTTGAGTGCAATC…	Mucin-5AC isoform X1	6.16E-32	73.83	-
826700	AATTTAGTCTTTCACTTACATATTTAAGTTCGTCCAGTGAGTGCGGATCGAACTCAGGATCATCTTGGTATGTACTGAACGAACTCACTTGATCCATTGCAATTTCTAATAAGGCTATAAAACCATAGCCCGACAACGCTTGTTCGGATGTTTTATAAATGGCAGCTACTCTCAAATTACTTACGGCGATTTCCAATCTATCCAAGCACCATATAATCCGATCTATGAAGTGCTTACGGGAAGACTGTGTGGCATGAAGATGTCATTAATGTACAACAAAATTTTGATGCTTTCATCCGTACCGGAATTGGTTTGCAAGCTGTTTCCTCTGCACGTATAACGCGTTCCAAATATTTTGTGCACAAGCAGACTTGTGTCAGACACAGAAAAGTAGTGTCA…	Serendipity locus protein alpha	2.27E-62	69.26	GO:0005737, GO:0016020, GO:0007349
1491261	AACCAATTAGAAAAGGATTGTGCAAGTGTTGCTTTTCCTATGCCTTTTTTACCACAAATCAGCCAAGATTGAACAGACAAGTTGTTCATTATCTTTTTTTTTGGTTGGGTATGGCCTATCACTTTTCTCATTCTTTCTCCTATAGATCTTAGTTTGAAAATTCGTTATTTATTGTTTGTAATGAAATTTTACCTTTTCTTAAAACCTTAATCTTGTCTCCAGTTAAGTCAATAATAGTAGATTCTATACCAGAGACTAATTCATCATCTTCAATTACTGCAGATAAGTGTTGCTTAATAGACTGAGGTATATCTCTTGCTTTGCATATACTTTTTTCTCCTGAAATGTTAATACTAGTTGCAACTACTGGAGTTTTCAGTTCATTTAATATTGAAATCG…	YrdC-like domain, P-loop containing nucleoside triphosphate hydrolase, DHBP synthase RibB-like alpha/beta	1.45E-35	67.59	GO:0003725, GO:0016787
900084	CTTTTACTTCTTCTTCTTAGCATCACAATCTTTGGTGAACCATATCCTCACTCACAACCTTTCGCCACCCGTCTCTATCTAAGACTACTTCCTTCCACCGGTGCACGTTCAGCTTTGCAAGGTCATCTTCAACGTCTTCGAGCCATCTCTTTCTGGGACGTCCTCTTCTTCGACCTCCAACAGGGCGCAATTCAACTGCCTTTCAAGTTGTTCTCTCCTTGAGTATTCTAAACACGTGTCCAAGCCATCTTATCCTCTGAGATTTTATAAATCTTTTGACAGTTTCGTTTTTTGCTAAAAGTTCCAGCTCATGATTATATCTTATTCGATAAGTAGCGTCCTGCAGTCTTATTGGCCCATAAATTTTTCGTAAAATTTTTCTTTTGAAGACTCAATTTT…	Endonuclease-reverse transcriptase	5.39E-24	64.58	-
1365376	ATGAGTGCTAAACAAGAGAATAAAGCCCCACCAATATTAGCAATAGCCATTATATCTTTAGACAAACCTGACAAAAATGAAACTACTACCACCGCTATACGATATATTACTACACTTTTTACACCAAACAAATACAGCCATCCCATTTCACAACAATATACGAATGAAATTACTGAGGAAAACGCAAACAAAGGCGCAGCGATGGTTAAAAGTATAGGAAACCAAGAAGAAACTGTTTCAAATGCTTTTTGGGTGATCAATATTCCCTCGCCAATGCCGGTCTGGTATGCACCTGTTATTACTATTGTTATTCCTGTCAAGCAACAAATTAACATTGTATCAAAGCATGGTTCTATCATCGCAACCAGCCCAGTTCTAACTGGCTCCTCATCTTTAGCT…	Putative transporter	2.93E-85	64.52	GO:0016021, GO:0015655, GO:0006814, GO:0032328
631469	AAACTTATAAAGTGTTTTTCGTAAAGACCGAAATGTAGAAAGTACAGGTTGCTCTTTAGGGGGTGAAGTTCTCATTGCAGTTCAACGTAAGCTACAAGCATCCCATATCTCCCTTTTAAGCGAGGATCCCATTCTTGATCAATTGTGTGTTTGTATAAAGGGATCATCTCGATATGGCTCTTTATACTTAATTGTATCTTACATACCGCCTAATAGTAATTTTGATCTTTACTAGTCGCATACAGACAACATTTTTTCCCTAGTTCGAAATAAGGTTGATGATAACCATATTAGTGTTTTTGGGGATTTTAATTTTCCGAATGTTTCTTGGTCTACTAACTTCTGTAAGCACAGTCTAATCCCAACTAATGTCACATCATCACTAGAATCATATGTAAT…	RNA-directed DNA polymerase from mobile element jockey-like	4.56E-50	62.39	-
762255	CAGTTCCTAAACTGAAGCCGTGGAAAGATGCACAGCTGAAGATTGTGCAGGAGGCAGATATACCGCGCCCACAAATCTTCGTTGGTCACTTTCCAGAATTGGACAGCACCTCAAATGAGGATATTATTAGCCTCTTTGACGGCCAAAACGAGGGCCTCAACACAAATGACTGGCGGATGCTCAACAGAGTGCGCAAGGGTACTGTGGTAGAAATCACTATTGCTATCGACCCAATCTCCGCAGAGGTCATAAAAACATCCAACAATTGGCTGAAATACGAGTTCGGTAAAACCTAACTTCGGCCAAAATCTAAAGGCCCGATTGATCCGCCTAAGGTTACCGAAAAGGACTCTGAACCCTCGGCGAAACAAAGCTCTGAGGAAGCGGGAACTTTGACTC…	PREDICTED: uncharacterized protein LOC108363565	3.78E-33	61.41	-
714349	TACCACCTCTTATTTCTTTTATAAAATTGGTGCCTTCTTGTAATTTCATGTCTTGTCTATCTTTATTTAATCTATTTATGTAACTATGTTTTTTCTTCAAAATTAATTCGCGGGTTTCGGAATATTTTTCTTCGTGAATTTTACCATTTATAAAATCGATTGGTTTAACCCCTGTAGTGCTGTGTATAGTGTTGTTATAGAACCCTATTATCCTCATCATTTTTTCCTCTACTGTTTCCTGATGATTTTTCTCATCGTGTCTAAGGAGTCGAAGGTGTTCATTAATTGTGTTATGTAGTCTTTCGACATCTGAGTTGGAAGTGTGATTACTACTGGATGTGAAATGTATATTAATCTCCTCGTCTTCGAGAAATTCTTTCATTGGTATGGCTTTAAACC…	Pol protein	1.91E-25	57.27	GO:0003676, GO:0003824, GO:0015074
392265	GAGACATTAATATTTTTTCCGATAGCCAAGCTGCGATCAAGGCACTGTCGTCGCTGTATTGCAGCTCTCTTCTGGTGAACTCCTGTAAGGAGGAACTCAAACATCTCGATCGAGCAGGAAACATCTCCCTTATCTGGGTTCCTGGGCGCAGGAATATAGAAGGAAATGAAACTGCCGACGAGCTTGCCAGGAAGGGGTCGACAGAACCGGTTTCAGCTGTCCCCCTCGCAGACATCGATGTCCCTTTGTACGTTGTTAAAGGGAAACTACACAATTTCTTTCTAGGAAAAGCGCAAGACAGATGGAGGTCTGTCTCATCGTACCATATTTCGAAAACACGATGGTCTTAATACGATAGAAATAGAACGCTTAAGATGATGGGAATCCCCCGCCATTCAA…	Putative reverse transcriptase	1.69E-33	56.54	-
663084	AGGAGTCTGTTCCTTTCAAAGTTGGTCGTACCTCTCGACCGCTGGTATGTTTTCCTTGCTCTATTGCATTCTTCCCGTGCTGCAGAGATTTCTTCCGCCCACCAGTAAACGGGCGCTCTGTGGCTTTTATTAGGCCTTGTTTTACTCATAGCTGCATCACATGCTTTAGTGAGTTGCCTCATGAGTTGGTTAGTTTTTTCAGCCACATTTCCAGTGGGTGTAAAATTTGCTATCATTATCTCAAACACTTCCGGGTGCAAAGTTCCAACCCGGTATCTGACCTCGTGCGAGTTAGATGACTTCGGCCTATCATGTTTACCTATAACGCAAAGTATTGCGAAGTGATCACTTCCAGTGGAATACTGGCTAAGGGACCATCTCGTACTACTCACGAGGCTA…	Uncharacterized protein LOC117150169	2.63E-27	54.77	-
651636	AGTGGCGGTACTAACAATAAACCCATGGTAAAGCCCTGGTAAAGGTGGTAAAGCTGAGTCGGAAACGATTGATACCTCCGCAGTAGCAGAGCCTGCACGGCATGGCTACAAGGAGAGACGTGATGCTTTCAGGCTACTGGAGCGCTTGAAAACGATTCCAGAGGGGGAGTGGTCTGTTAAACAGAAGCACTCTTTTAGCTGGGCGACAAGGGTAACGGAAGAGTCCCCTCGGGGTTCTGAACCGAACCCAAAACGTCAGTTGTCGGACGACCCACAAAGCAATCCCAGCATGTTGAAGAAGCCCCGAAACACCAAGACTTTTCCAGCTACATACAGCGAAGCTGTCATAGGCCAACAGCTATGGGCGGTGGTTAATAAAAGCAACCCTGACGGCACTAT…	Hypothetical protein	6.12E-12	50.5	-
598294	GTAAATATATTTGGATCAGTTAAACCTGTTTCTTATTATATACATATACATAAGGAATAATTAAGCAGAAGTCAAATGTATTGAAGCAACCATGACCTACCTCACGTATTGGCATATGGTTGTGACCGAACTCCTGTGTAACAAGTGCAAAGGCAATTCTCATCACATTTCCGTATACGATATGTATGTAAGTATGCACACTTGCCGCTCTATCAAATGTACGTACATATGTATACCTTCTCGACTCCCAGCAAAACTATGCCTAATGGCAAACTGGCGATAGGAGAGGATTTTGTTTGAGATGGGCTGGTTATCGTGGTATTCTAGGACTTAGTAAGTAAGGGTGACACCTTACTGAAATGGCTCCTGGATTAATGTCACAATAGGCCCCGTCCCGTT…	-	-	-	-
636318	ATGATATTTGCTGGCCATACAACTGCATGATCTGCTAGTATTGCACCACGAGCAATAATTACTCCTTTACTATTTTCCTTTGCGTTTACTTCGCTTGCTATCACTCCTATAGCCGTTTGTGTCCCATCTGTGGCAGTTGGATTTAAAGCTTTAATAAAACCATCTTTAGTATCATAACCAACTACTTTTCCCAGCTTTAGATTTTGTCCCTTGGCTACTGTTATTTGATCTCTTGAATATAGGTTGGACACTTCATATTTCAGAAGATCGCCTAAATTATTTCCTTCAGTTATACTTATCATGTCTTTTTCTCTCCTTTTTTTATTTTTTTACCGCCATATTTGTGGTTGTTATACACGGCGGTTATACACATACTTTAAATGTTTGATTGCGCACGAC…	-	-	-	-
690641	AATCTGTTTTCCCCCTATAAGAAAGTTTTCCATCTTTCCAATCCATCTTTTCTTTGTCCAAAGATTTGTCATCTTTTGAATCTCTCTTTCCACTGCTCCCAGATTTGTCATCTTTCGAATCTGTCTTTCCACCGCTCCTAGATTTTTCATCTTTCGAATCTCGCTTTCCTCTTGCATTGTTCCCAGATTTTCCGTCTTTCGATTCTTTTTCCCTGTCCACAGAACTTTCACCTTTCGAATCTGCTGTTGCTTTACTTGCAGATTTTTCATCTTTGGATTCTTCTTTTGAACGCTCCGCAGATTTCTCACCTTTCGAATCTCTACTTAGCCTTTCGACAGATTTTTCATCATTCGAGTCTCGACTCACTATGTCTACGGATTTTTCTTTGTTTTGTACAA…	-	-	-	-
767894	GGAAACCAATTAAAAGCGAAAAATAGATAGAAAAAAAAACGAAAATACAGCTTAAATAAATTAAAATGGCATTAAATGATGTTATGACAGACTGACAAGAAATGGAGGGTGGATTCGAAAGTTAAAAAGAAAAGCCAAATAACAAAATAAAATTGCATCGATGTGGAATGAAGGTGGTCATTTATACTAAAAAGTGAAAAAATTAATCAAATACATATAATGTATAGGCTATATTTTATAAAATAAGAATCTCACGAAGCAATAAATTGCTTAAAACAAATACATATACATATATTGTATCAGATGTATCAAACAAATTATACAAAAACTTATAAATATAAATACAAACTTTGCCCTAATCAAATACATATAATGTATAGGATATATTTTATAAAATAA…	-	-	-	-
773345	ATATTCGTTTGTAATAATTTGTTTTCATCGAACTCATGTTTAAGTTTCTGGTATGCTAGCTCAATTTCGGTCCGATTTACGGTTAGAATTTTGTTAGTGAAGTTAGTTGATTGATAAAATTTTCCTTGTTCAGTAATTACGTATCCATGCTCGTTTTCAACTTTGTTGACCTGCATCATTTGATTGGTCGAAATTGGTATTTGCATCGTTAACATCAGAATGAGGCAGATTTTCACCAGACAATGGTGAATTTTCCCGGTTTTGTTACGTGGAAATTTGGTTCCTAGAAATATTGTCAGTATTACTTTTCTTCTTTCGCTTGAATTGAGATTTATATTTTTTTGAAAGCCTTGTCCGGAATTTCACCACATGGTGATCTTCCCCTACATCTTGTGGCAT…	-	-	-	-
1013222	AACAGCAAGCTGTGCCGTCACAACCAACACAACAACAGCAACACCCACATCAGGCTCAACAGCAGCAAATGATGACAATACCACCAGGCGGAAATATATCAAATCAAATAATATTACAGCAACAAAAGCCGACACTGCAGCAGCAGCATTCAGTTGATGGACAACAGCCCCAACAGCAGCAACAGCAACAAATCATATTACAGCAACAACCTCTACAACAAACCGTTGTTATTCAGCAGCAGCAATTGCCGCAACAACAACAACAAATAACTACAGCGGGTCAATCGCCTCAGCATCAGCAACAAGCGCAGCAACAGCAATTGATTATCCAGCAGGGCTCACCACAACAACAACAACAACAACCACATTGGTCGCCGCAACAGAGCCCAGCGGCATTGC…	-	-	-	-
